# Supplementary material for: Wnt-pathway inhibitors with selective activity against triple-negative breast cancer: From thienopyrimidine to quinazoline inhibitors
Source: Front Pharmacol. 2022 Oct 28;13:1045102. doi: 10.3389/fphar.2022.1045102 (PMC9649909; doi:10.3389/fphar.2022.1045102)
Supplement: Supplementary file 1 [file DataSheet3.xlsx]

## Sheet: Table S2
Compound	GSK HCC1395 IC50	GSK HCC1395 IC50 SD	GSK HCC1395 plateau	GSK HCC1395 plateau SD	Count GSK HCC1395	GSK HCC1395 Comments	GSK HCC1395 Renilla IC50	GSK HCC1395 Renilla IC50 SD	GSK HCC1395 Renilla plateau	GSK HCC1395 Renilla plateau SD	Count GSK HCC1395 Renilla	GSK HCC1395 Renilla Comments	MTT BT-20 IC50	MTT BT-20 IC50 SD	MTT BT-20 plateau	MTT BT-20 plateau SD	Count MTT BT-20	MTT BT-20 Comments	MTT HCC-1395 IC50	MTT HCC-1395 IC50 SD	MTT HCC1395 plateau	MTT HCC1395 plateau SD	Count MTT HCC-1395	MTT HCC-1395 Comments	MTT MDA-MB-231 IC50	MTT MDA-MB-231 IC50 SD	MTT MDA-MB-231 plateau	MTT MDA-MB-231 plateau SD	Count MTT MDA-MB-231	MTT MDA-MB-231 Comments	MTT HCC1806 IC50	MTT HCC1806 IC50 SD	MTT HCC1806 plateau	MTT HCC1806 plateau SD	Count MTT HCC1806	MTT HCC1806 Comments	MTT MDA-MB-468 IC50	MTT MDA-MB-468 IC50 SD	MTT MDA-MB-468 plateau	MTT MDA-MB-468 plateau SD	Count MTT MDA-MB-468	MTT MCF10 IC50	MTT MCF10 IC50 SD	MTT MCF10 plateau	MTT MCF10 plateau SD	Count MTT MCF10	MTT MCF10 Comments
4a	8.31	1.19	72.49	7.9	5						4	Non-toxic	16.33	7.12	100	0	3		2.52	0.14	46.41	2.35	3		19.23	3.15	100	0	3		2.33	0.24	46.54	4.67	3		2.13	0.5	54.27	3.16	3	>10				3	Inactive
4b	2.79	0.67	40.75	3.07	5		>50				2		>50				4		8.17	1.88	43.7	15.74	4		>50				3		>50				4	Inactive	11.85	4.81	53.8	11.72	3	33.22	5.6	100	0	3
4c	4.96	1.65	58.56	22.84	6						4	Non-toxic	2.89	1.58	41.25	15.37	4		1.08	0.17	29.7	11.3	3		9.37	3.25	100	0	3		>50				4	Inactive	1.61	0.54	47.74	12.05	3	>50				3	Inactive
4d	>50				3	Inactive							39.8	40.33	100	0	4		>50				3		>50				3	Inactive	46.51	7.06	100	0	4		14.21	6.12	46.88	5.72	3	>50				3
4e					5	Toxic	7.45	2.08	53.82	3.5	3
4f	>50				3	Inactive
4g	4.15	0.91	78.63	29.8	5						4	Non-toxic	1.63	0.22	45.14	3.9	2		1.96	0.15	46.2	3.4	3		25.38	11.99	100	0	3		2.37	0.19	42.43	10.08	3		1.46	0.59	54.87	5.51	3	>10				3	Inactive
4h					6	Toxic	8.61	4.38	67.11	7.8	3
4i	8.4	5.01	56.24	4.05	6						4	Non-toxic	5.24	0.82	100	0	2		1.74	0.22	47.13	1.76	3		18.73	2	100	0	3		2.2	0.54	44.75	4.48	3		1.44	0.31	63.83	3.18	3	>10				3	Inactive
4j	3.19	1.64	74.61	12.02	11		>50				4		6.29	9.36	55.85	29.89	4		1.42	0.15	29.7	11.96	3		45.3	9.41	92.63	14.74	4		26.19	11.38	91.26	15.13	3		3.93	0.99	47.39	9.89	3	20.4	9.11	44.15	20.58	3
4k	>50				3	Inactive
4l					3	Toxic	10.04	3.36	32.24	10.48	3
4m	>50				2	Inactive					2	Non-toxic
4n	3.76	1.9	52.95	6.84	3		>50				3		4.72	2.32	89.9	17.5	3		1.05	0.16	44.1	1.41	3		>10				3	Inactive	>10				3	Inactive	0.48	0.1	38.64	0.62	3	>10				3	Inactive
4o	4.61	1.91	72.72	19.49	9		>50				2		2.85	0.56	100	0	3		1.35	0.12	48.65	2.93	3		>10				3	Inactive	2.71	0.45	39.38	0.54	3		1.02	0.45	68.74	15.04	3	6.18	0.59	100	0	3
4p	2.59	1.08	71.38	11.08	4	Toxic	4.04	0	41.78	0	1		>50				3		13.63	1.11	31.81	9.5	3		>50				3		>50				3		>50				3	>50				3
4q	1.33	0.07	68.54	2.95	3		>50				3		0.96	0.37	51.19	2.37	3		0.63	0.13	54.05	4.25	3		>10				3	Inactive	>10				3	Inactive	0.57	0.16	64.25	9.87	3	>10				3	Inactive
5a	0.77	0.44	46.09	3.44	3						3	Non-toxic	4.08	1.36	100	0	3		0.12	0.01	49.21	3.58	3		>10				3	Inactive	>10				3	Inactive	0.1	0.01	46.09	3.35	3	>10				3	Inactive
5b	>50				3	Inactive					3	Non-toxic
5c	2.1	1.64	46.93	8.41	4		>50				2
5d	0.6	0.33	55.42	24.26	5		23.98	4.98	100	0	5		6.89	0.97	100	0	2		0.39	0.02	56.8	0.31	3		>10				3	Inactive	9.12	4.82	75.75	16.76	3		1.67	0.55	100	0	3	6.48	2.49	100	0	3
5e	0.63	0.21	46.98	9.67	2		>50				2
5f	>50				3	Inactive
5g	2.64	1.22	86.94	6.07	7						4	Non-toxic	>50				4		4.59	1.95	37.48	15.23	4		>50				4		>50				3		>50				3	>50				3
5h	>50				6						4	Non-toxic	36.76	4.45	100	0	4		>50				4		>50				4		37.14	14.02	92.84	14.32	4		>50				3	>50				3
5i					2	Toxic	8.3	3.79	64.07	9.26	2
5j	2.04	2.55	100	0	4		>50				7		1.63	0.21	98.9	1.9	3		2.07	0.66	90.85	12.12	3		4.71	0.59	92.68	6.34	3		17.2	2.21	100	0	3		0.92	0.16	93.1	2.39	3	1.53	0.25	77.58	7.76	3
5k	42.87	50.17	93.17	10.59	6						4	Non-toxic	>50				3		4.24	2.8	54.54	26.2	3		>50				3		>50				3		>50				3	43.59	13.71	100	0	3
5l	3.07	2.39	77.55	16.35	11						4	Non-toxic	14.97	3.3	100	0	4		6.15	2.36	100	0	3		>50				7		38.09	8.49	100	0	3		37.04	6.81	100	0	3	>50				3
5m	1.79	1.45	82.01	21.06	5						1	Non-toxic	6.72	5.36	34.68	0.55	3		3.7	1.66	41.83	10.97	3		>50				3		13.08	5.16	37	2.69	3		8.46	2.37	54.42	9.79	3	>50				3	Inactive
5n	>50				3	Inactive
5o	>50				3	Inactive
5r	>50				3
5s	>50				3	Inactive
5t	>50				2	Inactive
5u	45.62	11.33	80.83	33.2	3
7	>50				3	Inactive
8a	42.8	10.57	100	0	2							ND	2.96	0.27	100	0	3		7.83	1.04	100	0	3		2.65	0.24	53.88	39.97	3		22.65	4.3	100	0	3		3.19	0.31	69.23	5.74	3	10.54	5.07	100	0	3
9a					3	Toxic	29.03	14.51	100	0	2
9b	3.58	1.21	82.65	13.52	6						4	Non-toxic	1.1	0.41	25.48	3.44	3		1.05	0.14	29.8	18.91	3		>50				3	Inactive	>50				3	Inactive	2.62	1.06	41.36	4.74	3	40.13	9.5	100	0	3
9c	4.76	0.23	81.5	10.61	2		>50				2		3.81	1.75	100	0	3		1.17	0.25	55.93	3.95	3		>10				3	Inactive	>10				3	Inactive	0.44	0.17	49.85	2.84	3	7.94	1.51	100	0	3
9d	0.67	0.13	87.1	4.09	2		>50				2		2.92	1.71	67.25	28.37	3		1.15	0.07	48.76	2.06	3		>10				3	Inactive	>10				3	Inactive	0.8	0.27	51.52	4.15	3	12.54	7.2	100	0	3
9e	2.18	0.85	95.96	5.71	2		>50				2		9.6	3.96	100	0	3		0.92	0.08	48.53	1.29	3		26.89	1.51	100	0	3		11.39	2.58	100	0	3		2.22	0.88	91.83	7.68	3	>10				3	Inactive
9f	1.22	0.33	51.57	7.89	3		8.13	3.8	100	0	5		6.08	0.32	100	0	3		1.07	0.04	50.09	1.26	3		>10				3	Inactive	23.4	9.67	100	0	3		0.83	0.32	70.32	6.77	3	9.42	5.59	100	0	3
9g					2	Toxic	13.02	1.45	100	0	2
9h	10.7	2.33	66.39	6.95	3		16.6	6.59	51.1	21.35	3
9i	1.88	0.28	54.57	2.95	3		10.33	2.06	38.67	12.77	3
10	>50				2	Inactive					2	Non-toxic
11	>50				3
12	>50				3	Inactive
13	>50				2	Inactive					2	Non-toxic
16					3	Toxic	18.67	3.93	39.41	13.02	3

## Sheet: Table S3
Category	Term	Count	%	PValue	Genes	List Total	Pop Hits	Pop Total	Fold Enrichment	Bonferroni	Benjamini	FDR
KEGG_PATHWAY	hsa05200:Pathways in cancer	22	5.17647	0.00988778	GSTM4, NOTCH3, GSTM2, TGFB2, CDKN2B, TCF7L1, CDKN2A, DAPK1, LAMA4, GSTP1, MMP2, ITGA2, TCF7, PIK3R3, TGFA, FOS, FGF2, WNT6, CXCL12, PLCB4, MECOM, FGFR1	188	531	8156	1.79741	0.932317	0.243943	0.237642
KEGG_PATHWAY	hsa05165:Human papillomavirus infection	16	3.76471	0.00895891	NOTCH3, TCF7L1, ITGB4, LAMA4, ITGA2, TCF7, MX1, TNC, PIK3R3, HLA-F, COL1A1, WNT6, COL1A2, COL9A3, ATP6V0D2, ATP6V1B1	188	331	8156	2.09706	0.912735	0.243943	0.237642
KEGG_PATHWAY	hsa04151:PI3K-Akt signaling pathway	14	3.29412	0.0629597	NTRK2, ITGB4, LAMA4, ITGA2, TNC, PIK3R3, TGFA, FGF2, AREG, EREG, COL1A1, COL1A2, COL9A3, FGFR1	188	354	8156	1.71571	1	0.567498	0.55284
KEGG_PATHWAY	hsa04915:Estrogen signaling pathway	11	2.58824	0.00123172	KRT19, PLCB4, KRT17, KRT16, MMP2, KRT14, KRT23, PIK3R3, KRT34, TGFA, FOS	188	138	8156	3.45806	0.283948	0.15705	0.152994
KEGG_PATHWAY	hsa04390:Hippo signaling pathway	11	2.58824	0.00320846	WNT6, TGFB2, TCF7L1, ID2, TCF7, ID1, ITGB2, SERPINE1, CCN2, AREG, AMOT	188	157	8156	3.03957	0.581421	0.15705	0.152994
KEGG_PATHWAY	hsa05205:Proteoglycans in cancer	11	2.58824	0.0191282	COL1A1, WNT6, TGFB2, COL1A2, MMP2, ITGA2, TWIST2, PIK3R3, NUDT16L1, FGF2, FGFR1	188	205	8156	2.32787	0.994668	0.345583	0.336657
KEGG_PATHWAY	hsa05225:Hepatocellular carcinoma	10	2.35294	0.01503	GSTM4, WNT6, GSTM2, TGFB2, TCF7L1, CDKN2A, GSTP1, TCF7, PIK3R3, TGFA	188	168	8156	2.58232	0.983495	0.312182	0.304119
KEGG_PATHWAY	hsa04310:Wnt signaling pathway	10	2.35294	0.0161275	TLE4, WNT6, SFRP1, TCF7L1, PLCB4, MMP7, TCF7, CCN4, GPC4, APCDD1	188	170	8156	2.55194	0.987798	0.312182	0.304119
KEGG_PATHWAY	hsa04974:Protein digestion and absorption	9	2.11765	0.00244093	COL17A1, COL1A1, COL15A1, COL16A1, COL1A2, MME, COL5A3, COL9A3, PRSS3	188	103	8156	3.79075	0.484336	0.15705	0.152994
KEGG_PATHWAY	hsa04145:Phagosome	9	2.11765	0.0234354	CLEC7A, SEC61G, ITGA2, ITGB2, CYBA, HLA-F, ATP6V0D2, CORO1A, ATP6V1B1	188	152	8156	2.56873	0.998382	0.357165	0.34794
KEGG_PATHWAY	hsa05412:Arrhythmogenic right ventricular cardiomyopathy	8	1.88235	0.00184889	TCF7L1, CDH2, ITGB4, ITGA2, TCF7, PKP2, CACNA1C, DSC2	188	77	8156	4.50732	0.394386	0.15705	0.152994
KEGG_PATHWAY	hsa05210:Colorectal cancer	8	1.88235	0.00347713	TGFB2, TCF7L1, TCF7, PIK3R3, TGFA, FOS, AREG, EREG	188	86	8156	4.03563	0.61091	0.15705	0.152994
KEGG_PATHWAY	hsa05323:Rheumatoid arthritis	8	1.88235	0.00536344	TGFB2, CXCL12, CCL5, ITGB2, IL18, FOS, ATP6V0D2, ATP6V1B1	188	93	8156	3.73187	0.76716	0.207642	0.202278
KEGG_PATHWAY	hsa05146:Amoebiasis	8	1.88235	0.00880798	COL1A1, TGFB2, PLCB4, COL1A2, LAMA4, ITGB2, PIK3R3, SERPINB6	188	102	8156	3.40259	0.909058	0.243943	0.237642
KEGG_PATHWAY	hsa04270:Vascular smooth muscle contraction	8	1.88235	0.0341892	ACTA2, EDN2, PLCB4, ADM2, KCNMA1, MYH14, CACNA1C, ACTG2	188	134	8156	2.59003	0.99992	0.421149	0.410271
KEGG_PATHWAY	hsa05418:Fluid shear stress and atherosclerosis	8	1.88235	0.0404617	GSTM4, GSTM2, GSTP1, MMP2, PIK3R3, PLAT, CYBA, FOS	188	139	8156	2.49686	0.999986	0.476744	0.46443
KEGG_PATHWAY	hsa04550:Signaling pathways regulating pluripotency of stem cells	8	1.88235	0.0459889	WNT6, ID2, TCF7, ID1, PIK3R3, INHBA, FGF2, FGFR1	188	143	8156	2.42702	0.999997	0.519292	0.505878
KEGG_PATHWAY	hsa05224:Breast cancer	8	1.88235	0.05198	WNT6, NOTCH3, TCF7L1, TCF7, PIK3R3, FOS, FGF2, FGFR1	188	147	8156	2.36098	0.999999	0.541791	0.527797
KEGG_PATHWAY	hsa04934:Cushing syndrome	8	1.88235	0.065382	WNT6, CDKN2B, TCF7L1, PLCB4, CDKN2A, TCF7, CACNA1C, KCNK2	188	155	8156	2.23912	1	0.567498	0.55284
KEGG_PATHWAY	hsa00480:Glutathione metabolism	7	1.64706	0.00184236	GSTM4, GSTM2, GPX2, GPX3, ANPEP, GSTP1, IDH2	188	57	8156	5.32773	0.393312	0.15705	0.152994
KEGG_PATHWAY	hsa00983:Drug metabolism - other enzymes	7	1.64706	0.00990176	GSTM4, CDA, UGT1A10, GSTM2, GSTP1, UGT1A6, CES1	188	80	8156	3.79601	0.932576	0.243943	0.237642
KEGG_PATHWAY	hsa04512:ECM-receptor interaction	7	1.64706	0.01538	COL1A1, COL1A2, ITGB4, LAMA4, ITGA2, TNC, COL9A3	188	88	8156	3.45092	0.98501	0.312182	0.304119
KEGG_PATHWAY	hsa05150:Staphylococcus aureus infection	7	1.64706	0.0226726	KRT19, KRT17, KRT16, KRT14, ITGB2, KRT23, KRT34	188	96	8156	3.16334	0.998001	0.357165	0.34794
KEGG_PATHWAY	hsa05215:Prostate cancer	7	1.64706	0.0237232	TCF7L1, GSTP1, TCF7, PIK3R3, TGFA, PLAT, FGFR1	188	97	8156	3.13073	0.998506	0.357165	0.34794
KEGG_PATHWAY	hsa04933:AGE-RAGE signaling pathway in diabetic complications	7	1.64706	0.0270696	COL1A1, TGFB2, PLCB4, COL1A2, MMP2, SERPINE1, PIK3R3	188	100	8156	3.03681	0.999411	0.386099	0.376126
KEGG_PATHWAY	hsa04926:Relaxin signaling pathway	7	1.64706	0.0757952	ACTA2, COL1A1, PLCB4, COL1A2, MMP2, PIK3R3, FOS	188	129	8156	2.35412	1	0.570569	0.555831
KEGG_PATHWAY	hsa05140:Leishmaniasis	6	1.41176	0.0314612	TGFB2, MARCKSL1, ITGB2, EEF1A2, CYBA, FOS	188	77	8156	3.38049	0.999827	0.421149	0.410271
KEGG_PATHWAY	hsa00980:Metabolism of xenobiotics by cytochrome P450	6	1.41176	0.0330143	GSTM4, UGT1A10, GSTM2, GSTP1, AKR1C1, UGT1A6	188	78	8156	3.33715	0.999888	0.421149	0.410271
KEGG_PATHWAY	hsa05410:Hypertrophic cardiomyopathy	6	1.41176	0.0553872	TGFB2, ITGB4, TPM2, ITGA2, TPM1, CACNA1C	188	90	8156	2.8922	1	0.555923	0.541563
KEGG_PATHWAY	hsa04350:TGF-beta signaling pathway	6	1.41176	0.0644	TGFB2, CDKN2B, ID2, ID1, INHBA, RGMA	188	94	8156	2.76913	1	0.567498	0.55284
KEGG_PATHWAY	hsa05414:Dilated cardiomyopathy	6	1.41176	0.069198	TGFB2, ITGB4, TPM2, ITGA2, TPM1, CACNA1C	188	96	8156	2.71144	1	0.567498	0.55284
KEGG_PATHWAY	hsa05142:Chagas disease	6	1.41176	0.0847437	TGFB2, PLCB4, CCL5, SERPINE1, PIK3R3, FOS	188	102	8156	2.55194	1	0.598632	0.583169
KEGG_PATHWAY	hsa04978:Mineral absorption	5	1.17647	0.0483003	MT1A, FTH1, CYBRD1, FTL, MT1E	188	60	8156	3.61525	0.999999	0.523575	0.510051
KEGG_PATHWAY	hsa04924:Renin secretion	5	1.17647	0.0732931	EDN2, PLCB4, KCNMA1, ADORA1, CACNA1C	188	69	8156	3.14369	1	0.567498	0.55284
KEGG_PATHWAY	hsa05204:Chemical carcinogenesis - DNA adducts	5	1.17647	0.0732931	GSTM4, UGT1A10, GSTM2, GSTP1, UGT1A6	188	69	8156	3.14369	1	0.567498	0.55284
KEGG_PATHWAY	hsa00982:Drug metabolism - cytochrome P450	5	1.17647	0.0828384	GSTM4, UGT1A10, GSTM2, GSTP1, UGT1A6	188	72	8156	3.01271	1	0.598632	0.583169
KEGG_PATHWAY	hsa01524:Platinum drug resistance	5	1.17647	0.08615	GSTM4, GSTM2, CDKN2A, GSTP1, PIK3R3	188	73	8156	2.97144	1	0.598632	0.583169
KEGG_PATHWAY	hsa01230:Biosynthesis of amino acids	5	1.17647	0.0929637	GPT2, IDH2, ASNS, PHGDH, BCAT1	188	75	8156	2.8922	1	0.629829	0.613561
KEGG_PATHWAY	hsa04216:Ferroptosis	4	0.941176	0.0670059	FTH1, ALOX15, ACSL5, FTL	188	41	8156	4.23249	1	0.567498	0.55284
KEGG_PATHWAY	hsa01210:2-Oxocarboxylic acid metabolism	3	0.705882	0.0692807	GPT2, IDH2, BCAT1	188	19	8156	6.84994	1	0.567498	0.55284
	Pathways in cancer	22	5.17647	hsa05200
	Human papillomavirus infection	16	3.76471	hsa05165
	PI3K-Akt signaling pathway	14	3.29412	hsa04151
	Estrogen signaling pathway	11	2.58824	hsa04915
	Hippo signaling pathway	11	2.58824	hsa04390
	Proteoglycans in cancer	11	2.58824	hsa05205
	Hepatocellular carcinoma	10	2.35294	hsa05225
	Wnt signaling pathway	10	2.35294	hsa04310
	Protein digestion and absorption	9	2.11765	hsa04974
